# Supplementary material for: The Effect of Cranio-Cervical Artery Stenosis on Glymphatic System Function in Patients with Cerebral Infarction
Source: J Clin Med. 2026 Mar 10;15(6):2118. doi: 10.3390/jcm15062118 (PMC13026622; doi:10.3390/jcm15062118)
Supplement: Supplementary file 1 [file jcm-15-02118-s001.zip]

Archive with 1 entries (1 files):
- jcm-4131800-supplementary.pdf
